# Supplementary material for: Comparative Anatomy Supports the Evolution of Nocturnality in the Extinct Hawaiian Ibis Apteribis
Source: Integr Comp Biol. 2025 Dec 19;66:icaf159. doi: 10.1093/icb/icaf159 (PMC12805921; doi:10.1093/icb/icaf159)
Supplement: icaf159_Supplemental_Files [file icaf159_supplemental_files.zip › icb-2025-0172-File010.xlsx]

## Sheet: Sheet1
Genus	Species	Specimen	Museum	Scanned at	Scanned with	Resolution
Lophotibis	Lophotibi_cristata	FMNH_B_431781	Field Museum	Ben Marks - Overt project
Pseudibis	Pseudibis_papillosa	FMNH_B_288108	Field Museum	Ben Marks - Overt project
Threskiornis	Threskiornis_molucca	FUR574	Flinders University	Flinders University (SA, AU)	Nikon Metrology XT H 225 ST	100 um
Threskiornis	Threskiornis_molucca	MV_B12962	Museums Victoria	University of Melbourne Trace Analysis for Chemical, Earth and Environmental Sciences (TrACEES) Platform (VIC, AU)	General Electric phoenix nanotom M	49 - 50 um
Threskiornis	Threskiornis_spinicollis	B49242	South Australian Museum	University of Melbourne Trace Analysis for Chemical, Earth and Environmental Sciences (TrACEES) Platform (VIC, AU)	General Electric phoenix nanotom M	49 - 50 um
Threskiornis	Threskiornis_spinicollis	MV_B18968	Museums Victoria	University of Melbourne Trace Analysis for Chemical, Earth and Environmental Sciences (TrACEES) Platform (VIC, AU)	General Electric phoenix nanotom M	49 - 50 um
Eudocimus	Eudocimus_ruber	ROM145334	Royal Ontario Museum	University of Alberta (AB, CA)	Nikon XTH 225ST micro computed tomography (CT) X-ray scanner	24 - 42 um
Threskiornis	Threskiornis_aethiopicus	ROM124083	Royal Ontario Museum	University of Alberta (AB, CA)	Nikon XTH 225ST micro computed tomography (CT) X-ray scanner	24 - 42 um
Plegadis	Plegadis_falcinellus	ROM156897	Royal Ontario Museum	University of Alberta (AB, CA)	Nikon XTH 225ST micro computed tomography (CT) X-ray scanner	24 - 42 um
Theristicus	Theristicus_melanopsis	ROM67148	Royal Ontario Museum	University of Alberta (AB, CA)	Nikon XTH 225ST micro computed tomography (CT) X-ray scanner	24 - 42 um
Plegadis	Plegadis_chihi	ROM93064	Royal Ontario Museum	University of Alberta (AB, CA)	Nikon XTH 225ST micro computed tomography (CT) X-ray scanner	24 - 42 um
Bostrychia	Bostrychia_hagedash	ROM114518	Royal Ontario Museum	University of Alberta (AB, CA)	Nikon XTH 225ST micro computed tomography (CT) X-ray scanner	24 - 42 um
Eudocimus	Eudocimus_albus	ROM112456	Royal Ontario Museum	University of Alberta (AB, CA)	Nikon XTH 225ST micro computed tomography (CT) X-ray scanner	24 - 42 um
Apteribis	Apteribis_sp	USNMPAL377837	National Museum of Natural History	National Museum of Natural History (WA, DC) Micro Computed Tomography Imaging Center (mCTIC)	GE Phoenix v|tome| x M 240/180kV Dual Tube μCT system	44 - 61 um
Geronticus	Geronticus_eremita	USNM560147	National Museum of Natural History	National Museum of Natural History (WA, DC) Micro Computed Tomography Imaging Center (mCTIC)	GE Phoenix v|tome| x M 240/180kV Dual Tube μCT system	44 - 61 um
Phimosus	Phimosus_infuscatus	USNM614540	National Museum of Natural History	National Museum of Natural History (WA, DC) Micro Computed Tomography Imaging Center (mCTIC)	GE Phoenix v|tome| x M 240/180kV Dual Tube μCT system	44 - 61 um
Nipponia	Nipponia_nippon	USNM 16687	National Museum of Natural History	National Museum of Natural History (WA, DC) Micro Computed Tomography Imaging Center (mCTIC)	GE Phoenix v|tome| x M 240/180kV Dual Tube μCT system	44 - 61 um
Mesembrinibis	Mesembrinibis_cayennensis	USNM 621937	National Museum of Natural History	National Museum of Natural History (WA, DC) Micro Computed Tomography Imaging Center (mCTIC)	GE Phoenix v|tome| x M 240/180kV Dual Tube μCT system	44 - 61 um
Bostrychia	Bostrychia_hagedash_nilolitica	USNM 431782	National Museum of Natural History	National Museum of Natural History (WA, DC) Micro Computed Tomography Imaging Center (mCTIC)	GE Phoenix v|tome| x M 240/180kV Dual Tube μCT system	44 - 61 um
Threskiornis	Threskiornis_aethiopicus	USNM 558415	National Museum of Natural History	National Museum of Natural History (WA, DC) Micro Computed Tomography Imaging Center (mCTIC)	GE Phoenix v|tome| x M 240/180kV Dual Tube μCT system	44 - 61 um
Threskiornis	Threskiornis_spinicollis	USNM 347785	National Museum of Natural History	National Museum of Natural History (WA, DC) Micro Computed Tomography Imaging Center (mCTIC)	GE Phoenix v|tome| x M 240/180kV Dual Tube μCT system	44 - 61 um
Plegadis	Plegadis_falcinellus	USNM 226870	National Museum of Natural History	National Museum of Natural History (WA, DC) Micro Computed Tomography Imaging Center (mCTIC)	GE Phoenix v|tome| x M 240/180kV Dual Tube μCT system	44 - 61 um
Plegadis	Plegadis_falcinellus	USNM 502697	National Museum of Natural History	National Museum of Natural History (WA, DC) Micro Computed Tomography Imaging Center (mCTIC)	GE Phoenix v|tome| x M 240/180kV Dual Tube μCT system	44 - 61 um
Plegadis	Plegadis_chihi	USNM 499339	National Museum of Natural History	National Museum of Natural History (WA, DC) Micro Computed Tomography Imaging Center (mCTIC)	GE Phoenix v|tome| x M 240/180kV Dual Tube μCT system	44 - 61 um
Eudocimus	Eudocimus_ruber	USNM 558254	National Museum of Natural History	National Museum of Natural History (WA, DC) Micro Computed Tomography Imaging Center (mCTIC)	GE Phoenix v|tome| x M 240/180kV Dual Tube μCT system	44 - 61 um
Theristicus	Theristicus_melanopsis	USNM 345730	National Museum of Natural History	National Museum of Natural History (WA, DC) Micro Computed Tomography Imaging Center (mCTIC)	GE Phoenix v|tome| x M 240/180kV Dual Tube μCT system	44 - 61 um
Eudocimus	Eudocimus_albus	USNM 343125	National Museum of Natural History	National Museum of Natural History (WA, DC) Micro Computed Tomography Imaging Center (mCTIC)	GE Phoenix v|tome| x M 240/180kV Dual Tube μCT system	44 - 61 um
Ajaia	Ajaia_ajaia	USNM635736	National Museum of Natural History	National Museum of Natural History (WA, DC) Micro Computed Tomography Imaging Center (mCTIC)	GE Phoenix v|tome| x M 240/180kV Dual Tube μCT system	44 - 61 um
Cercibis	Cercibis_oxycerca	DMNH58261	Delaware Museum of Nature & Science	National Museum of Natural History (WA, DC) Micro Computed Tomography Imaging Center (mCTIC)	GE Phoenix v|tome| x M 240/180kV Dual Tube μCT system	44 - 61 um
