# Supplementary material for: Comparative Anatomy Supports the Evolution of Nocturnality in the Extinct Hawaiian Ibis Apteribis
Source: Integr Comp Biol. 2025 Dec 19;66:icaf159. doi: 10.1093/icb/icaf159 (PMC12805921; doi:10.1093/icb/icaf159)
Supplement: icaf159_Supplemental_Files [file icaf159_supplemental_files.zip › icb-2025-0172-File011.xlsx]

## Sheet: ibis_skull_measurements(6)
Genus	Species	Specimen	locality	captive	sex
Eudocimus	ruber	USNM623144	GuyaNA - beach	no	m
Eudocimus	ruber	USNM558254	NA	yes	f
Eudocimus	ruber	USNM290946	NA	yes	f
Eudocimus	ruber	USNM346708	NA	yes	NA
Eudocimus	ruber	USNM290946	NA	yes	f
Eudocimus	ruber	USNM345205	NA	NA	NA
Eudocimus	ruber	USNM322060	NA	yes	f
Eudocimus	ruber	ROM 145334	Trinidad	NA	m
Platalea	leucorodia	ROM491329	NA	yes	NA
Platalea	leucorodia	ROM491267	Turkey	no	NA
Plegadis	falcinellus	USNM560129	Virginia - Northampton	no	f
Plegadis	falcinellus	USNM345009	NA	yes	m
Plegadis	falcinellus	USNM502698	LouisiaNA - lafourche parish	no	m
Plegadis	falcinellus	USNM502697	LouisiaNA - lafourche parish	no	m
Plegadis	falcinellus	USNM501957	Massachusset - capecod	no	m
Plegadis	falcinellus	USNM226870	Dominican republic - lake henriguillo	no	f
Plegadis	falcinellus	USNM226006	Celebes - rano lindoe	no	NA
Plegadis	falcinellus	USNM227066	Haiti	no	NA
Plegadis	chihi	USNM225737	Utah - box elder	no	m
Plegadis	chihi	USNM498686	Utah - box elder	no	m
Plegadis	chihi	USNM345026	NA	yes	m
Plegadis	chihi	USNM499339	Utah - box elder	no	m
Plegadis	chihi	USNM614534	ArgentiNA - puerto costanza	no	f
Plegadis	chihi	USNM225736	Utah - box elder	no	f
Plegadis	chihi	USNM648276	Utah - box elder	no	f
Plegadis	chihi	USNM499338	Utah - box elder	no	m
Plegadis	chihi	ROM 93064	Louisiana	NA	f
Plegadis	ridgwayi	USNM502127	Bolivia	no	NA
Eudocimus	albus	USNM500882	Florida - wakulla	no	f
Eudocimus	albus	USNM343819	NA	yes	f
Eudocimus	albus	USNM343125	NA	yes	f
Eudocimus	albus	USNM19785	Florida	yes	NA
Eudocimus	albus	USNM3913	Georgia	no	NA
Eudocimus	albus	ROM 112456	Florida	NA	m
Phimosus	infuscatus	USNM614540	ArgentiNA	no	f
Phimosus	infuscatus	USNM635744	Uruguay - Rocha	no	f
Phimosus	infuscatus	USNM614539	ArgentiNA - puerto costanza	no	f
Phimosus	infuscatus	USNM614537	ArgentiNA - puerto costanza	no	f
Mesembrinis	cayennensis	USNM345762	Brazil - concepcion	no	m
Mesembrinis	cayennensis	USNM612257	PaNAma - bocas del toro	no	m
Mesembrinis	cayennensis	USNM562523	PaNAma - bocas del toro	no	f
Mesembrinis	cayennensis	USNM621937	GuyaNA - upper essequibo river	no	m
Mesembrinis	cayennensis	USNM345763	Brazil - mato grosso	no	f
Threskiornis	molucca	USNM613002	Australia - victoria	no	m
Threskiornis	bernieri abbotti	USNM557983	Aldabra atoll	no	NA
Threskiornis	aethiopicus	USNM430824	BechuaNAland protectorate. kedia	no	m
Threskiornis	aethiopicus	USNM488124	Tanzania - ewaso niro	no	m
Threskiornis	aethiopicus	USNM558413	Republic of south africa - cape prov	no	m
Threskiornis	aethiopicus	USNM558415	Republic of south africa - cape prov	no	f
Threskiornis	aethiopicus	USNM488123	Tanzania - ewaso niro	no	f
Threskiornis	aethiopicus	USNM558414	Republic of south africa - cape prov	no	f
Threskiornis	aethiopicus	USNM322599	Cameroon	no	f
Threskiornis	aethiopicus	USNM347314	NA	yes	m
Threskiornis	aethiopicus	USNM346683	NA	yes	f
Threskiornis	aethiopicus	ROM 124083	NA	NA	m
Threskiornis	molucca	MV_B12962	NA	NA	NA
Theristicus	caerulescens	USNM630305	Uruguay - Rocha	no	f
Theristicus	caerulescens	USNM227357	Paraguay - puerto piNAsco	no	f
Theristicus	caerulescens	USNM227358	Paraguay - puerto piNAsco	no	m
Theristicus	caerulescens	USNM630110	Uruguay - Tacuarembo	no	f
Theristicus	caerulescens	USNM635909	Uruguay - Rocha	no	f
Theristicus	malenopsis	USNM345730	Chile - Llamquihue	no	NA
Theristicus	malenopsis	ROM 67148	NA	NA	f
Theristicus	branickii	USNM10022	Peru - Huancano	no	NA
Threskiornis	spinicollis	USNM429720	NA	yes	m
Threskiornis	spinicollis	USNM347785	NA	yes	m
Threskiornis	spinicollis	USNM620181	Australia - queensland	no	m
Geronticus	eremita	USNM560147	NA	yes	f
Bostrichia	hagedash	USNM634733	Tanzania - kilimanjiaro	no	m
Bostrychia	hagedash	USNM322594	W. Africa - Cameroun	no	f
Bostrychia	hagedash nilotica	USNM431667	Kenya - lake victoria	no	m
Bostrychia	hagedash	USNM634734	Tanzania - kilimanjiaro	no	m
Bostrychia	hagedash nilotica	USNM431668	Kenya - lake victoria	no	m
Bostrychia	hagedash nilotica	USNM431782	Kenya - lake victoria	no	f
Bostrychia	hagedash	ROM 114518	Zimbabwe	NA	m
Theristicus	caudatus	USNM622386	GuyaNA - wiwitau mountain	no	f
Theristicus	caudatus	USNM631161	Uruguay - cerro largo	no	f
Theristicus	caudatus	USNM227359	Paraguay - puerto piNAsco	no	m
Theristicus	caudatus	USNM632362	GuyaNA	no	f
Theristicus	caudatus	USNM635760	Uruguay - Artigas	no	m
Theristicus	caudatus	USNM345764	Brazil - concepcion	no	m
Pseudibis	papillosa	USNM095835	India - wadale	no	NA
Nipponia	nippon	USNM016687	Japan	no	NA
Cercibis	oxycerca	DMNH58261	Colombia	NA	na
Lophotibis	cristata	FMNH_B_431781	Madagascar	NA	na
Ajaia	ajaja	USNM635736	Uruguay	no	m
Ajaia	ajaja	USNM319971	NA	yes	f
Ajaia	ajaja	USNM621017	NA	yes	f
Ajaia	ajaja	USNM343126	NA	yes	f
Ajaia	ajaja	USNM346709	NA	yes	NA
Apteribis	sp. single row(Maui)	3554 - 180 - 2	Maui	no	NA
Apteribis	sp. single row(Maui)	3554 - 180	Maui	no	NA
Apteribis	sp. double row(Maui)	3550 - top	Maui	no	NA
Apteribis	sp. single row(Maui)	3550 - top	Maui	no	NA
Apteribis	sp. single row(Maui)	USNM396949	Maui	no	NA
Apteribis	sp. single row(Lanai)	USNM543095	Lanai - feather cave	no	NA
Apteribis	sp. single row(Maui)	USNM396646	Maui	no	NA
Apteribis	sp. double row(Maui)	MDS2016	Maui	no	NA
Apteribis	sp.	MDS1706	Maui	no	NA
Apteribis	sp.	MDS1847	Maui	no	NA
Apteribis	sp. single row(Maui)	USNM373116	Maui	no	NA
Apteribis	sp. single row(Maui)	MDS5168	Maui	no	NA
Apteribis	sp. single row(Maui)	MDS2014	Maui	no	NA
Apteribis	sp. single row(Maui)	3550 - middle	Maui	no	NA
Apteribis	sp.(Maui)	3551 - middle	Maui	no	NA
Apteribis	sp.(Maui)	MDS23291	Maui	no	NA
Apteribis	sp. single row(Maui)	3550 - middle	Maui	no	NA
Apteribis	sp. (Maui)	3558- 192	Maui	no	NA
Apteribis	sp. (Maui)	3558- 5 from bottom	Maui	no	NA
Apteribis	sp. (Maui)	3556-109	Maui	no	NA
Apteribis	sp. (Maui)	3556-136	Maui	no	NA
Apteribis	sp. (Maui)	MDS5034	Maui	no	NA
Apteribis	sp. (Maui)	3554-180	Maui	no	NA
Apteribis	sp. single row(Maui)	3554-180	Maui	no	NA
Apteribis	sp. (Maui)	3554-180	Maui	no	NA
Apteribis	sp. (Maui)	3544- 152	Maui	no	NA
Apteribis	sp. (Maui)	3544- 86	Maui	no	NA
Apteribis	sp. (Maui)	3544- 86	Maui	no	NA
Apteribis	sp. (Maui)	MDS12194	Maui	no	NA
Apteribis	sp. double row(Maui)	MDS12191	Maui	no	NA
Apteribis	sp.(Maui)	MDS12192	Maui	no	NA
Apteribis	ex fistularium(single row)	USNM 396770	Naio tube	no	NA
Apteribis	glenos(single row miss tip)	USNM 426125	Molokai	no	NA
Apteribis	glenos	USNM 426124	Molokai	no	NA
Apteribis	brevis (single row? Miss tip)	USNM 378342	Maui	no	NA
