# Supplementary material for: Comparative Anatomy Supports the Evolution of Nocturnality in the Extinct Hawaiian Ibis Apteribis
Source: Integr Comp Biol. 2025 Dec 19;66:icaf159. doi: 10.1093/icb/icaf159 (PMC12805921; doi:10.1093/icb/icaf159)
Supplement: icaf159_Supplemental_Files [file icaf159_supplemental_files.zip › icb-2025-0172-File012.csv]

Genus	type	Species	Specimen	body_mass	locality	captive	sex	adult	Olfactory_sulcus_right	Olfactory_sulcus_left	Orbit_2r_right	Orbit_2r_left	Optic_foramen	Skull_length	Mandible_length	bill lenght (to NAsofrontal hinge) (mm)	skull_minus_bill_length	pmx dx n pits	pmx sx n pits	mx dx n pits	mx sx n pits	pmx_lenght_bill_tip_organ	mx_lenght_bill_tip_organ	mx dx n pits	mx sx n pits	inside_mx_length_bill_tip_organ	inside_mandible dx n pits	inside_mandible sx n pits	inside_mandible_length_bill_tip_organ	outside_mandible_dx n pits	outside_mandible_sx n pits	outside_mandible_length_bill_tip_organ	Tot_pits
Eudocimus	nonApteribis	ruber	USNM623144	414.5	GuyaNA - beach	no	m	y	0.68	0.66	21.48	21.57	3	NA	167	NA	NA	NA	NA	NA	NA	NA	NA	NA	NA	NA	NA	NA	NA	251	199	65	NA
Eudocimus	nonApteribis	ruber	USNM558254	414.5	NA	yes	f	y	0.83	0.8	20.98	21.43	3.52	163	144	127	36	105	89	105	80	20	35	23	24	15	NA	NA	23	NA	NA	NA	NA
Eudocimus	nonApteribis	ruber	USNM290946	414.5	NA	yes	f	y	0.89	0.82	NA	NA	3.24	155	135	126	29	123	135	109	114	23	31	34	37	25	41	41	27	237	232	40	1103
Eudocimus	nonApteribis	ruber	USNM346708	414.5	NA	yes	NA	y	0.84	0.81	21.21	20.98	3	208	187	155	53	NA	NA	NA	NA	NA	NA	35	25	24	54	NA	39	NA	NA	NA	NA
Eudocimus	nonApteribis	ruber	USNM290946	414.5	NA	yes	f	y	NA	NA	NA	NA	3.3	150.5	135	126	24.5	130	125	NA	NA	20	NA	44	48	25	50	51	25	264	210	24	NA
Eudocimus	nonApteribis	ruber	USNM345205	414.5	NA	NA	NA	y	0.73	0.7	NA	NA	2.59	196.5	173.5	164	32.5	NA	NA	NA	NA	NA	NA	NA	NA	NA	27	34	24	315	247	65	NA
Eudocimus	nonApteribis	ruber	USNM322060	414.5	NA	yes	f	y	0.85	0.77	20.08	18.08	3.28	160	NA	126	34	NA	NA	NA	NA	NA	NA	36	37	19	NA	NA	NA	NA	NA	NA	NA
Eudocimus	nonApteribis	ruber	ROM 145334	414.5	NA	NA	NA	y	NA	NA	NA	NA	NA	179.5	158.5	NA	179.5	253	166	233	161	49.5	NA	44	41	NA	66	55	NA	345	345	27.5	1709
Platalea	nonApteribis	leucorodia	ROM491329		NA	yes	NA	y	1.17	1.02	19.96	20.09	3.81	235	206.5	186	49	NA	NA	NA	NA	NA	NA	NA	NA	NA	NA	NA	NA	NA	NA	NA	NA
Platalea	nonApteribis	leucorodia	ROM491267		Turkey	no	NA	y	0.94	0.94	20.23	NA	3.97	255	225	206	49	NA	NA	NA	NA	NA	NA	NA	NA	NA	NA	NA	NA	NA	NA	NA	NA
Plegadis	nonApteribis	falcinellus	USNM560129	595	Virginia - Northampton	no	f	y	0.8	0.72	16.15	16.53	3.71	133	113	101	32	200	179	165	123	21	42	64	63	25	NA	61	25	NA	318	NA	1552
Plegadis	nonApteribis	falcinellus	USNM345009	595	NA	yes	m	y	NA(ossified)	NA(ossified)	17.7	17.7	2.21	151	132	118	33	187	187	140	155	36	58	84	93	30	69	84	24	NA	NA	NA	NA
Plegadis	nonApteribis	falcinellus	USNM502698	595	LouisiaNA - lafourche parish	no	m	y	NA(ossified)	NA(ossified)	17.16	16.86	2.32	168	149	136	32	219	189	195	177	42	65	77	65	40	62	60	36	361	359	65	1764
Plegadis	nonApteribis	falcinellus	USNM502697	595	LouisiaNA - lafourche parish	no	m	y	NA(ossified)	NA(ossified)	18.56	17.64	2.92	169.5	151.5	136	33.5	276	199	208	191	45	63	81	78	38	90	87	37	460	461	62	2131
Plegadis	nonApteribis	falcinellus	USNM501957	595	Massachusset - capecod	no	m	y	0.62	0.64	17.38	19.7	3.16	176	160	142	34	164	154	167	173	34	55	88	98	41	65	64	35	383	374	57	1730
Plegadis	nonApteribis	falcinellus	USNM226870	595	Dominican republic - lake henriguillo	no	f	y	NA(ossified)	NA(ossified)	17.36	16.8	3.9	141.5	123	110	31.5	174	187	118	153	29	46	NA	NA	NA	65	57	25	295	270	46	NA
Plegadis	nonApteribis	falcinellus	USNM226006	595	Celebes - rano lindoe	no	NA	y(likely)	0.54	NA	16.48	17.84	2.61	165	147	132	33	160	172	136	125	35	51	67	70	30	60	56	29	319	309	61	1474
Plegadis	nonApteribis	falcinellus	USNM227066	595	Haiti	no	NA	y(likely)	0.75	0.6	NA	NA	2.81	167	148	132	35	139	135	143	136	35	52	47	57	27	63	61	29	317	286	58	1384
Plegadis	nonApteribis	chihi	USNM225737	621.5	Utah - box elder	no	m	y	NA(ossified)	NA(ossified)	16.38	16.14	2.58	174.5	155	140	34.5	236	241	174	195	45	61	70	60	38	78	64	36	430	486	64	2034
Plegadis	nonApteribis	chihi	USNM498686	621.5	Utah - box elder	no	m	y	NA(ossified)	NA(ossified)	17.19	17.87	2.01	170.5	150	137	33.5	234	210	164	134	45	61	74	91	37	66	67	40	424	395	63	1859
Plegadis	nonApteribis	chihi	USNM345026	621.5	NA	yes	m	y	NA(ossified)	NA(ossified)	17.88	18.22	2.6	166.5	148.5	134	32.5	205	201	174	133	42	55	111	108	36	95	99	30	394	388	59	1908
Plegadis	nonApteribis	chihi	USNM499339	621.5	Utah - box elder	no	m	y	NA(ossified)	NA(ossified)	18.47	17.58	2.64	177	160.5	142	35	202	197	212	182	45	70	79	85	57	68	72	25	471	379	63	1947
Plegadis	nonApteribis	chihi	USNM614534	621.5	ArgentiNA - puerto costanza	no	f	y	NA(ossified)	NA(ossified)	17.24	17.64	2.1	149	130	117	32	165	164	183	161	34	42	78	76	31	73	73	29	335	331	55	1639
Plegadis	nonApteribis	chihi	USNM225736	621.5	Utah - box elder	no	f	y	NA(ossified)	NA(ossified)	NA	NA	2.72	188	167	156	32	201	188	189	174	50	64	63	72	30	79	84	35	365	331	62	1746
Plegadis	nonApteribis	chihi	USNM648276	621.5	Utah - box elder	no	f	y	NA(ossified)	NA(ossified)	16.94	16.1	2.31	137.5	119.5	109	28.5	207	205	179	169	34	50	58	61	30	77	78	26	423	350	57	1807
Plegadis	nonApteribis	chihi	USNM499338	621.5	Utah - box elder	no	m	y	NA(ossified)	NA(ossified)	16.46	15.6	2.29	136	120	106	30	214	165	164	148	30	41	60	66	39	67	64	32	414	408	45	1770
Plegadis	nonApteribis	chihi	ROM 93064	621.5	NA	NA	NA	y	NA	NA	NA	NA	NA	137	117		137	211	171	304	204	118	112	46	45	35	76	87	25	529	457	NA	2130
Plegadis	nonApteribis	ridgwayi	USNM502127	584	Bolivia	no	NA	y	0.57	0.44	NA	NA	2.14	125	108	95	30	157	148	132	121	27	46	62	59	25	67	53	24	304	240	32	1343
Eudocimus	nonApteribis	albus	USNM500882	900	Florida - wakulla	no	f	y	1	0.92	NA	NA	3.14	171	155	139	32	212	170	184	162	45	42	47	51	35	69	68	41	360	337	70	1660
Eudocimus	nonApteribis	albus	USNM343819	900	NA	yes	f	y	0.87	0.87	NA	21.34	2.82	200.5	180	163	37.5	135	117	124	112	30	38	NA	NA	35	53	55	39	257	263	55	NA
Eudocimus	nonApteribis	albus	USNM343125	900	NA	yes	f	y	0.68	0.56	20.5	20.51	3.54	161	139.5	127	34	124	145	138	121	28	55	38	48	28	56	52	26	306	212	53	1240
Eudocimus	nonApteribis	albus	USNM19785	900	Florida	yes	NA	y	0.8	0.9	21.19	22	3.6	204.5	183.5	166	38.5	189	216	280	242	43	70	48	45	39	63	69	46	471	586	89	2209
Eudocimus	nonApteribis	albus	USNM3913	900	Georgia	no	NA	y	0.97	0.96	NA	NA	3.71	214.5	192	178	36.5	165	133	205	192	50	75	30	33	31	43	43	45	420	373	65	1637
Eudocimus	nonApteribis	albus	ROM 112456	900	NA	NA	NA	y	NA	NA	NA	NA	NA	196	177		196	163	123	232	200	160	150	36	47	40	63	57	50	407	340	58	1668
Phimosus	nonApteribis	infuscatus	USNM614540	559	ArgentiNA	no	f	y	0.63	0.53	16.92	17.18	2.21	137	118.5	107	30	38	45	29	32	14	13	19	23	6	16	16	7	92	82	21	392
Phimosus	nonApteribis	infuscatus	USNM635744	559	Uruguay - Rocha	no	f	y	0.64	0.57	17.12	16.36	2.83	142	125	114	28	52	50	36	38	10	11	15	12	7	NA	NA	NA	NA	NA	NA	NA
Phimosus	nonApteribis	infuscatus	USNM614539	559	ArgentiNA - puerto costanza	no	f	y	0.64	0.6	17.16	17.85	2.7	132	113	104	28	40	40	29	38	11	16	19	18	11	14	18	9	124	101	20	441
Phimosus	nonApteribis	infuscatus	USNM614537	559	ArgentiNA - puerto costanza	no	f	y	0.7	0.57	16.72	16.9	2.3	129.5	111	100	29.5	35	37	24	28	11	11	19	21	10	16	16	9	109	102	19	407
Mesembrinis	nonApteribis	cayennensis	USNM345762	756	Brazil - concepcion	no	m	y	0.95	0.89	21.24	21.48	2.94	153	132.5	123	30	70	59	31	27	14	9	17	21	5	27	25	12	94	110	20	481
Mesembrinis	nonApteribis	cayennensis	USNM612257	756	PaNAma - bocas del toro	no	m	y	0.89	0.97	20.78	20.66	2.23	142.5	123	112	30.5	66	60	33	NA	14	10	20	18	7	29	23	12	122	101	29	505
Mesembrinis	nonApteribis	cayennensis	USNM562523	756	PaNAma - bocas del toro	no	f	y	0.93	0.94	20.34	20.64	3.22	134	114	103	31	71	68	52	43	20	12	33	32	16	29	24	15	105	92	30	549
Mesembrinis	nonApteribis	cayennensis	USNM621937	756	GuyaNA - upper essequibo river	no	m	y	0.9	0.8	22.19	22.52	3.4	152	131	119	33	NA	56	61	58	15	22	28	31	14	21	23	12	117	119	22	514
Mesembrinis	nonApteribis	cayennensis	USNM345763	756	Brazil - mato grosso	no	f	y	NA	NA	NA	NA	3.6	154.5	131.5	120	34.5	82	68	49	67	20	30	20	17	15	37	27	15	174	142	35	683
Threskiornis	nonApteribis	aethiopicus/ strictipennis? Would be molucca	USNM613002	1806	Australia - victoria	no	m	y	NA	NA	22.44	22.38	4.2	243.5	210	186	57.5	91	79	111	97	31	40	41	44	26	57	58	33	221	208	75	1007
Threskiornis	nonApteribis	bernieri abbotti	USNM557983	378.5	Aldabra atoll	no	NA	NA	0.88	0.89	NA	NA	NA	NA	190.5	NA	NA	NA	NA	NA	NA	NA	NA	NA	NA	NA	29	32	30	157	171	56	NA
Threskiornis	nonApteribis	aethiopicus	USNM430824	1498	BechuaNAland protectorate. kedia	no	m	y	1.1	1.02	21.1	21.66	6.78	223.5	198	181	42.5	109	113	168	124	34	39	30	27	30	37	32	30	221	198	53	1059
Threskiornis	nonApteribis	aethiopicus	USNM488124	1498	Tanzania - ewaso niro	no	m	y	1.18	1.12	21.34	NA	6.46	222.5	199.5	176	46.5	121	104	167	174	31	70	48	53	26	53	44	36	279	275	64	1318
Threskiornis	nonApteribis	aethiopicus	USNM558413	1498	Republic of south africa - cape prov	no	m	y	0.95	0.9	21.62	21.94	7.19	214	191	169	45	114	95	131	124	35	69	51	45	30	52	59	39	235	217	69	1123
Threskiornis	nonApteribis	aethiopicus	USNM558415	1498	Republic of south africa - cape prov	no	f	y	1.14	0.96	20.48	20.14	3.3	177.5	156	137	40.5	79	73	122	95	22	55	39	45	21	52	52	23	234	195	44	986
Threskiornis	nonApteribis	aethiopicus	USNM488123	1498	Tanzania - ewaso niro	no	f	y	1.2	1.24	NA	NA	3.51	193.5	172.5	156	37.5	136	129	154	169	31	58	55	48	23	45	39	25	279	227	242	1281
Threskiornis	nonApteribis	aethiopicus	USNM558414	1498	Republic of south africa - cape prov	no	f	y	0.86	0.62	22.5	22.5	6.24	180	162.5	142	38	109	95	122	118	26	59	55	48	26	51	43	32	241	199	55	1081
Threskiornis	nonApteribis	aethiopicus	USNM322599	1498	Cameroon	no	f	y	0.88	0.97	20.34	20.2	3.71	186.5	162.5	146	40.5	113	117	137	126	26	45	48	44	27	47	47	28	234	214	50	1127
Threskiornis	nonApteribis	aethiopicus	USNM347314	1498	NA	yes	m	y	0.86	0.83	21.6	NA	4.9	213	188	166	47	143	150	154	144	34	59	43	37	29	43	38	32	NA	NA	NA	NA
Threskiornis	nonApteribis	aethiopicus	USNM346683	1498	NA	yes	f	y	0.89	0.74	NA	22.94	3.12	202	177.5	159	43	80	100	84	92	22	55	35	31	20	45	45	30	189	177	50	878
Threskiornis	nonApteribis	aethiopicus	ROM 124083	1498	NA	NA	NA	y	NA	NA	NA	NA	NA	210	186	NA	210	131	149	170	209	39	57	39	50	27	NA	NA	NA	298	320	66	NA
Threskiornis	nonApteribis	molucca	MV_B12962	1806	NA	NA	NA	y	NA	NA	NA	NA	NA	268	NA	NA	268	90	77	134	119	NA	NA	NA	NA	NA	NA	NA	NA	169	NA	NA	NA
Theristicus	nonApteribis	caerulescens	USNM630305	1500	Uruguay - Rocha	no	f	y	1.66	1.4	26.33	25.52	3.82	196.5	171	155	41.5	116	114	NA	76	26	27	37	40	20	29	28	17	197	163	38	876
Theristicus	nonApteribis	caerulescens	USNM227357	1500	Paraguay - puerto piNAsco	no	f	y	1.22	1.22	NA	22.88	3.34	178	155	139	39	92	98	101	78	23	39	38	28	25	NA	NA	17	213	217	43	NA
Theristicus	nonApteribis	caerulescens	USNM227358	1500	Paraguay - puerto piNAsco	no	m	y	1.34	1.31	23.85	24.45	3.34	184.5	160.5	144	40.5	95	97	20	93	90	33	39	39	22	32	27	22	179	177	36	798
Theristicus	nonApteribis	caerulescens	USNM630110	1500	Uruguay - Tacuarembo	no	f	y	1.56	1.18	23.97	24.36	3.11	194	170.5	153	41	107	113	65	74	19	24	51	42	10	NA	33	22	187	174	41	879
Theristicus	nonApteribis	caerulescens	USNM635909	1500	Uruguay - Rocha	no	f	y	1.31	1.36	25.05	25.22	3.39	198	NA	156	42	126	107	87	97	28	50	33	42	20	NA	NA	NA	NA	NA	NA	NA
Theristicus	nonApteribis	malenopsis	USNM345730	1250	Chile - Llamquihue	no	NA	y(likely)	1.3	1.4	24.9	25.2	3.4	177	156	138	39	21	17	22	21	9	6	28	31	5	19	17	8	41	41	13	258
Theristicus	nonApteribis	malenopsis	ROM 67148	1250	NA	NA	NA	y	NA	NA	NA	NA	NA	183	158	NA	183	34	34	23	37	170	162	49	42	20	26	25	13	88	74	27	432
Theristicus	nonApteribis	branickii	USNM10022	1492	Peru - Huancano	no	NA	y(likely)	0.89	0.95	23.33	NA	4	153	129.5	104	49	28	34	22	29	15	6	35	29	11	22	16	9	64	46	15	325
Threskiornis	nonApteribis	spinicollis	USNM429720	1351	NA	yes	m	y	1.28	1.21	22.07	23.11	3.59	205	180	165	40	66	71	56	54	21	32	NA	NA	NA	33	36	21	148	139	31	NA
Threskiornis	nonApteribis	spinicollis	USNM347785	1351	NA	yes	m	y	0.88	0.94	20.34	20.76	3.9	205	183.5	161	44	60	62	101	2	27	40	40	39	24	40	34	23	NA	NA	NA	NA
Threskiornis	nonApteribis	spinicollis	USNM620181	1351	Australia - queensland	no	m	y	1.04	1.17	NA	24.6	4.34	204	180	159	45	106	102	128	121	33	48	45	43	22	26	35	37	197	198	55	1001
Geronticus	nonApteribis	eremita	USNM560147	1202	NA	yes	f	y	NA	NA	20.74	21.47	3.46	158	136	122	36	13	17	NA	NA	8	NA	NA	NA	NA	12	12	9	49	45	40	NA
Bostrichia	nonApteribis	hagedash	USNM634733	1238	Tanzania - kilimanjiaro	no	m	y	NA	NA	24.58	24.16	4.21	191	167	151	40	77	60	50	45	23	15	22	24	11	23	23	13	124	104	25	552
Bostrychia	nonApteribis	hagedash	USNM322594	1238	W. Africa - Cameroun	no	f	y	1.13	1.12	24.43	NA	3.69	177	150	140	37	49	44	40	31	13	15	NA	32	11	20	19	9	136	128	42	531
Bostrychia	nonApteribis	hagedash nilotica	USNM431667	1238	Kenya - lake victoria	no	m	y	1.16	1.11	23.85	23.68	3.5	207	182	169	38	79	65	21	48	40	16	30	26	12	18	21	10	147	127	33	582
Bostrychia	nonApteribis	hagedash	USNM634734	1238	Tanzania - kilimanjiaro	no	m	y	0.94	NA	24.83	23.62	3.18	188.5	162	153	35.5	62	55	46	47	18	23	25	23	10	18	16	9	123	111	18	526
Bostrychia	nonApteribis	hagedash nilotica	USNM431668	1238	Kenya - lake victoria	no	m	y	0.86	0.94	23.08	22.18	3.86	199.5	177	164	35.5	60	58	52	66	25	24	24	20	13	20	20	12	203	165	28	688
Bostrychia	nonApteribis	hagedash nilotica	USNM431782	1238	Kenya - lake victoria	no	f	y	0.93	1.08	22.9	22.44	2.84	199.5	174.5	162	37.5	48	56	37	31	20	10	21	18	7	16	16	12	102	106	38	451
Bostrychia	nonApteribis	hagedash	ROM 114518	1238	NA	NA	NA	y	NA	NA	NA	NA	NA	173	147	NA	173	94	82	45	45	28	NA	30	30	22	23	26	13	158	112	31	645
Theristicus	nonApteribis	caudatus	USNM622386	1726	GuyaNA - wiwitau mountain	no	f	y	0.92	1.04	24.82	25.49	4.87	180.5	156.5	140	40.5	40	37	35	31	13	14	27	30	10	17	17	14	71	82	29	387
Theristicus	nonApteribis	caudatus	USNM631161	1726	Uruguay - cerro largo	no	f	y	1.12	1.08	25.38	25.61	3.57	191	169.5	152	39	40	34	35	35	12	10	46	49	14	68	54	15	68	52	25	481
Theristicus	nonApteribis	caudatus	USNM227359	1726	Paraguay - puerto piNAsco	no	m	y	1.04	1.12	NA	NA	4.1	221	196	184	37	32	32	NA	NA	12	NA	NA	NA	NA	25	20	9	69	60	22	NA
Theristicus	nonApteribis	caudatus	USNM632362	1726	GuyaNA	no	f	y	1.22	1.3	25.4	24.72	4.52	185.5	163	150	35.5	29	27	NA	25	15	8	20	20	8	8	NA	NA	68	65	22	295
Theristicus	nonApteribis	caudatus	USNM635760	1726	Uruguay - Artigas	no	m	y	1.22	1.29	23.83	23.65	3.44	189.5	167	152	37.5	23	25	18	24	6	10	21	27	16	23	21	6	65	65	22	312
Theristicus	nonApteribis	caudatus	USNM345764	1726	Brazil - concepcion	no	m	y	1.23	1.12	NA	NA	3.72	218.5	193.5	175	43.5	20	18	19	26	9	13	21	25	9	20	19	9	59	60	43	287
Pseudibis	nonApteribis	papillosa	USNM095835	823	India - wadale	no	NA	yes (likely)	0.56	0.78	NA	NA	NA	NA	147	137	NA	33	34	14	28	29	11	14	20	9	16	17	9	47	46	19	269
Nipponia	nonApteribis	nippon	USNM016687	1900	Japan	no	NA	NA	NA	NA	21.72	NA	3.34	202	176	164	38	90	76	102	113	26	62	61	68	21	39	41	25	181	194	46	965
Cercibis	nonApteribis	oxycerca	DMNH58261		NA	NA	NA	y	0.96	1.09	22.52	22.97	3.09	NA	NA	NA	44	NA	NA	NA	NA	NA	NA	NA	NA	NA	NA	NA	NA	NA	NA	NA	NA
Ajaia	nonApteribis	ajaja	USNM635736		Uruguay	no	m	y	1	0.96	20.6	20.76	3.38	212	183	168	44	NA	NA	NA	NA	NA	NA	NA	NA	NA	NA	NA	NA	NA	NA	NA	NA
Ajaia	nonApteribis	ajaja	USNM319971		NA	yes	f	y	1.03	1.11	19.93	20.25	2.98	186	157	144	42	NA	NA	NA	NA	NA	NA	NA	NA	NA	NA	NA	NA	NA	NA	NA	NA
Ajaia	nonApteribis	ajaja	USNM621017		NA	yes	f	y	0.85	1.01	19.96	20.03	2.84	185.5	160	144	41.5	NA	NA	NA	NA	NA	NA	NA	NA	NA	NA	NA	NA	NA	NA	NA	NA
Ajaia	nonApteribis	ajaja	USNM343126		NA	yes	f	y	1.2	1.2	20.68	20.06	NA	191	162	149	42	NA	NA	NA	NA	NA	NA	NA	NA	NA	NA	NA	NA	NA	NA	NA	NA
Ajaia	nonApteribis	ajaja	USNM346709		NA	yes	NA	y	1.02	0.94	20.32	19.96	3.5	203	174	159	44	NA	NA	NA	NA	NA	NA	NA	NA	NA	NA	NA	NA	NA	NA	NA	NA
Apteribis	Apteribis	sp. single row(Maui)	3554 - 180 - 2	1947.4	Maui	no	NA	y	NA	NA	NA	NA	NA	NA	111	NA	NA	NA	NA	NA	NA	NA	NA	NA	NA	NA	NA	48	19	NA	281	50	NA
Apteribis	Apteribis	sp. single row(Maui)	3554 - 180	1947.4	Maui	no	NA	y	NA	NA	NA	NA	NA	NA	NA	NA	NA	NA	NA	NA	NA	NA	NA	NA	NA	NA	37	37	15	NA	NA	NA	NA
Apteribis	Apteribis	sp. double row(Maui)	3550 - top	1947.4	Maui	no	NA	y	NA(ossified)	NA(ossified)	NA	NA	2.1	139	110	NA	NA	180	160	150	125	39	40	61	68	16	NA	NA	NA	NA	NA	NA	NA
Apteribis	Apteribis	sp. single row(Maui)	3550 - top	1947.4	Maui	no	NA	y	NA	NA	NA	NA	NA	NA	136	NA	NA	NA	NA	NA	NA	NA	NA	NA	NA	NA	40	46	14	168	112	52	NA
Apteribis	Apteribis	sp. single row(Maui)	USNM396949	1947.4	Maui	no	NA	y	NA	NA	NA	NA	NA	NA	150.5	NA	NA	NA	NA	NA	NA	NA	NA	NA	NA	NA	36	32	16	179	192	61	NA
Apteribis	Apteribis	sp. single row(Lanai)	USNM543095	1947.4	Lanai - feather cave	no	NA	y	0.67	0.52	NA	NA	1.92	128	109	98	30	136	116	106	100	33	31	61	62	16	55	65	17	197	238	46	1136
Apteribis	Apteribis	sp. single row(Maui)	USNM396646	1947.4	Maui	no	NA	y	NA	NA	NA	NA	NA	NA	NA	NA	NA	NA	NA	NA	NA	NA	NA	NA	NA	NA	45	51	20	236	206	94	NA
Apteribis	Apteribis	sp. double row(Maui)	MDS2016	1947.4	Maui	no	NA	y	0.76	0.8	NA	NA	2.5	NA	158	NA	39	124	123	88	111	44	78	47	44	18	77	77	22	217	195	56	1103
Apteribis	Apteribis	sp.	MDS1706	1947.4	Maui	no	NA	NA	NA	NA	NA	NA	NA	NA	NA	NA	NA	120	105	NA	NA	40	NA	42	NA	18	NA	NA	NA	NA	NA	NA	NA
Apteribis	Apteribis	sp.	MDS1847	1947.4	Maui	no	NA	NA	NA	NA	NA	NA	NA	NA	NA	NA	NA	NA	NA	NA	NA	NA	NA	70	63	22	NA	NA	NA	NA	NA	NA	NA
Apteribis	Apteribis	sp. single row(Maui)	USNM373116	1947.4	Maui	no	NA	y	NA	NA	NA	NA	NA	NA	NA	NA	NA	NA	NA	NA	NA	NA	NA	NA	NA	NA	51	49	21	NA	NA	NA	NA
Apteribis	Apteribis	sp. single row(Maui)	MDS5168	1947.4	Maui	no	NA	y	0.88	0.91	NA	NA	NA	168	NA	NA	38	105	101	61	NA	46	46	44	NA	46	44	38	18	NA	149	51	796
Apteribis	Apteribis	sp. single row(Maui)	MDS2014	1947.4	Maui	no	NA	y	0.69	0.75	NA	NA	1.73	NA	NA	NA	37	NA	NA	NA	NA	NA	NA	NA	NA	NA	43	43	23	NA	NA	NA	NA
Apteribis	Apteribis	sp. single row(Maui)	3550 - middle	1947.4	Maui	no	NA	y	NA	NA	NA	NA	NA	NA	NA	NA	NA	NA	NA	NA	NA	NA	NA	NA	NA	NA	52	52	19	NA	NA	NA	NA
Apteribis	Apteribis	sp.(Maui)	3551 - middle	1947.4	Maui	no	NA	y	NA	NA	NA	NA	NA	NA	NA	NA	NA	NA	NA	NA	NA	NA	NA	50	52	20	NA	NA	NA	NA	NA	NA	NA
Apteribis	Apteribis	sp.(Maui)	MDS23291	1947.4	Maui	no	NA	y	NA	NA	NA	NA	2.32	NA	NA	NA	NA	113	NA	NA	110	40	39	42	43	15	NA	NA	NA	NA	NA	NA	NA
Apteribis	Apteribis	sp. single row(Maui)	3550 - middle	1947.4	Maui	no	NA	y	NA	NA	NA	NA	NA	NA	NA	NA	NA	NA	NA	NA	NA	NA	NA	NA	NA	NA	51	50	19	NA	NA	NA	NA
Apteribis	Apteribis	sp. (Maui)	3558- 192	1947.4	Maui	no	NA	y	0.71	0.69	NA	NA	1.64	NA	NA	NA	36	NA	NA	NA	NA	NA	NA	NA	NA	NA	NA	NA	NA	NA	NA	NA	NA
Apteribis	Apteribis	sp. (Maui)	3558- 5 from bottom	1947.4	Maui	no	NA	y	NA	NA	NA	NA	2	NA	NA	NA	NA	NA	NA	NA	NA	NA	NA	NA	NA	NA	NA	NA	NA	NA	NA	NA	NA
Apteribis	Apteribis	sp. (Maui)	3556-109	1947.4	Maui	no	NA	y	0.69	0.78	NA	NA	2	NA	NA	NA	39	NA	NA	NA	NA	NA	NA	NA	NA	NA	NA	NA	NA	NA	NA	NA	NA
Apteribis	Apteribis	sp. (Maui)	3556-136	1947.4	Maui	no	NA	y	0.79	0.72	NA	NA	2.02	NA	NA	NA	40	NA	NA	NA	NA	NA	NA	NA	NA	NA	NA	NA	NA	NA	NA	NA	NA
Apteribis	Apteribis	sp. (Maui)	MDS5034	1947.4	Maui	no	NA	y	0.57	0.64	NA	NA	2.22	NA	NA	NA	36	NA	NA	NA	NA	NA	NA	NA	NA	NA	NA	NA	NA	NA	NA	NA	NA
Apteribis	Apteribis	sp. (Maui)	3554-180	1947.4	Maui	no	NA	y	0.76	0.64	NA	NA	1.98	NA	NA	NA	34	NA	NA	NA	NA	NA	NA	NA	NA	NA	NA	NA	NA	NA	NA	NA	NA
Apteribis	Apteribis	sp. single row(Maui)	3554-180	1947.4	Maui	no	NA	y	0.61	0.51	NA	NA	1.59	NA	NA	NA	34	NA	NA	NA	NA	NA	NA	NA	NA	NA	NA	NA	NA	NA	NA	NA	NA
Apteribis	Apteribis	sp. (Maui)	3554-180	1947.4	Maui	no	NA	y	0.86	0.82	NA	NA	1.87	NA	NA	NA	35	NA	NA	NA	NA	NA	NA	NA	NA	NA	NA	NA	NA	NA	NA	NA	NA
Apteribis	Apteribis	sp. (Maui)	3544- 152	1947.4	Maui	no	NA	y	0.79	0.8	NA	NA	2.06	NA	NA	NA	35	NA	NA	NA	NA	NA	NA	NA	NA	NA	NA	NA	NA	NA	NA	NA	NA
Apteribis	Apteribis	sp. (Maui)	3544- 86	1947.4	Maui	no	NA	y	0.8	0.92	NA	NA	1.83	NA	NA	NA	34	NA	NA	NA	NA	NA	NA	NA	NA	NA	NA	NA	NA	NA	NA	NA	NA
Apteribis	Apteribis	sp. (Maui)	3544- 86	1947.4	Maui	no	NA	y	0.77	0.68	NA	NA	1.76	NA	NA	NA	36	NA	NA	NA	NA	NA	NA	NA	NA	NA	NA	NA	NA	NA	NA	NA	NA
Apteribis	Apteribis	sp. (Maui)	MDS12194	1947.4	Maui	no	NA	y	0.48	0.55	NA	NA	1.88	NA	NA	NA	34	NA	NA	NA	NA	NA	NA	NA	NA	NA	NA	NA	NA	NA	NA	NA	NA
Apteribis	Apteribis	sp. double row(Maui)	MDS12191	1947.4	Maui	no	NA	y	0.75	0.68	NA	NA	2.15	NA	NA	NA	36	NA	NA	NA	NA	NA	NA	NA	NA	NA	NA	NA	NA	NA	NA	NA	NA
Apteribis	Apteribis	sp.(Maui)	MDS12192	1947.4	Maui	no	NA	y	0.78	0.82	NA	NA	1.78	NA	NA	NA	34	NA	NA	NA	NA	NA	NA	NA	NA	NA	NA	NA	NA	NA	NA	NA	NA
Apteribis	Apteribis	ex fistularium(single row)	USNM 396770	1947.4	Naio tube	no	NA	y	0.59	0.49	NA	NA	NA	170	157	142	36	115	103	72	NA	35	35	51	52	25	55	51	24	196	161	54	928
Apteribis	Apteribis	glenos(single row miss tip)	USNM 426125		Molokai	no	NA	y	NA	NA	NA	NA	NA	NA	NA	NA	NA	NA	NA	NA	NA	NA	NA	NA	NA	NA	25	26	18	NA	98	57	NA
Apteribis	Apteribis	glenos	USNM 426124		Molokai	no	NA	y	NA	NA	NA	NA	NA	NA	NA	NA	NA	NA	NA	NA	NA	NA	NA	25	24	15	NA	NA	NA	NA	NA	NA	NA
Apteribis	Apteribis	brevis (single row? Miss tip)	USNM 378342	1248	Maui	no	NA	y	0.84	0.8	13.6	NA	2.42	136	NA	106	30	140	112	111	111	40	45	46	51	16	NA	NA	NA	NA	NA	NA	NA
Lophotibis	nonApteribis	cristata	FMNH_B_431781	583	NA	NA	NA	y	NA	NA	NA	NA	NA	185	158	NA	185	NA	NA	NA	NA	NA	NA	NA	NA	NA	NA	NA	NA	NA	NA	NA	NA
