# Supplementary material for: Comparative Anatomy Supports the Evolution of Nocturnality in the Extinct Hawaiian Ibis Apteribis
Source: Integr Comp Biol. 2025 Dec 19;66:icaf159. doi: 10.1093/icb/icaf159 (PMC12805921; doi:10.1093/icb/icaf159)
Supplement: icaf159_Supplemental_Files [file icaf159_supplemental_files.zip › icb-2025-0172-File013.csv]

Source	Genus	Species	Specimen	TeO_R	TeO_L	TeO	brain_volume	brain surface	TGN v2 2R	TGN v2 2r	TGN_v2_areaR	TGN v3 2R	TGN v3 2r	TGN_v3_areaR	TGN v2 2R	TGN v2 2r	TGN_v2_areaL	TGN_v2_areaTot	TGN v3 2R	TGN v3 2r	TGN_v3_areaL	TGN_v3_areaTot	TGN_v2and3_areaTot	radius_orbitR	radius_orbitL	radius_orbit_mean	radius_orbit^4	Orbit_volume
Ben Marks Overt	Lophotibis	Lophotibi_cristata	FMNH_B_431781	82.98	83.2	166.18	23094.56	3000.97	2.27	1.24	8.838472	2.67	1.8	15.09084	2.33	1.28	9.364736	18.203208	2.59	1.75	14.23205	29.32289	47.526098	12.04	12.06	12.05	1749.690125	7325.369323
Ben Marks Overt	Pseudibis	Pseudibis_papillosa	FMNH_B_288108	83.03	79.93	162.96	17816.12	2640.09	NA	NA	NA	2.03	1.89	12.047238	NA	NA	NA	NA	1.82	1.68	9.600864	21.648102	NA	11.71	11.8	11.755	1624.306194	6800.428598
Aubrey	Threskiornis	Threskiornis_molucca	FUR574	77.18	83.77	160.95	18255.61	2577.89	1.25	0.91	3.57175	2.45	1.72	13.23196	1.19	0.9	3.36294	6.93469	2.42	1.85	14.05778	27.28974	34.22443	10.92	10.42	10.67	1214.767763	5085.827701
Aubrey	Threskiornis	Threskiornis_molucca	MV_B12962	81.7	88.89	170.59	17512.85	2570.78	1.31	1.1	4.52474	2.45	1.67	12.84731	1.15	0.93	3.35823	7.88297	2.46	1.81	13.981164	26.828474	34.711444	10.75	10.9	10.825	1268.480266	5310.704045
Aubrey	Threskiornis	Threskiornis_spinicollis	B49242	79.33	83.77	163.1	17303.12	2534.43	1.87	1.16	6.811288	2.53	1.41	11.201322	1.57	0.99	4.880502	11.69179	2.6	1.59	12.98076	24.182082	35.873872	11.95	11.52	11.735	1616.02949	6765.7768
Aubrey	Threskiornis	Threskiornis_spinicollis	MV_B18968	87.46	84.4	171.86	17855.17	2543.03	1.15	0.83	2.99713	2.37	1.83	13.618494	1.12	0.85	2.98928	5.98641	2.43	1.7	12.97134	26.589834	32.576244	10.86	10.75	10.805	1261.46241	5281.322624
scans in edmonton by Iwaniuk Lab	Eudocimus	Eudocimus_ruber	PACS297 (ROM145334)	75.24	71.99	147.23	14768.07	2171.91	2.06	1.58	10.220072	3.28	2.04	21.010368	2.41	1.51	11.426774	21.646846	3.26	1.75	17.9137	38.924068	60.570914	10.01	10.18	10.095	1028.771607	4307.123796
scans in edmonton by Iwaniuk Lab	Threskiornis	Threskiornis_aethiopicus	PACS305 (ROM124083)	83.69	85.32	169.01	19020.32	2758.98	2.78	1.71	14.926932	3.5	2.2	24.178	2.67	1.95	16.34841	31.275342	3.46	2.2	23.90168	48.07968	79.355022	11.27	11.15	11.21	1408.694561	5897.734562
scans in edmonton by Iwaniuk Lab	Plegadis	Plegadis_falcinellus	PACS303 (ROM156897)	51.01	52	103.01	9479.87	1734.33	2	1.59	9.9852	2.74	1.77	15.228372	2.28	1.31	9.378552	19.363752	2.78	1.77	15.450684	30.679056	50.042808	NA	NA	NA	NA	NA
scans in edmonton by Iwaniuk Lab	Theristicus	Theristicus_melanopsis	PACS302 (ROM67148)	91.26	90.73	181.99	17456.38	2579.61	2.47	2.18	16.907644	2.71	1.66	14.125604	2.99	2.14	20.091604	36.999248	2.4	1.56	11.75616	25.881764	62.881012	13.23	11.78	12.505	1955.469688	8186.899759
scans in edmonton by Iwaniuk Lab	Plegadis	Plegadis_chihi	PACS301 (ROM93064)	59.57	59.94	119.51	10034.97	1850.97	2.13	1.64	10.968648	2.37	1.92	14.288256	2.32	2.26	16.463648	27.432296	2.44	1.95	14.94012	29.228376	56.660672	8.82	9.39	9.105	754.8138326	3160.153913
scans in edmonton by Iwaniuk Lab	Bostrychia	Bostrychia_hagedash	PACS299 (ROM114518)	101.43	102.7	204.13	22908.91	3023.67	2.76	2.09	18.112776	2.7	2.03	17.21034	2.23	1.48	10.363256	28.476032	2.64	2.13	17.656848	34.867188	63.34322	12.89	12.63	12.76	2077.552576	8698.020118
scans in edmonton by Iwaniuk Lab	Eudocimus	Eudocimus_albus	PACS298 (ROM112456)	88.32	85.8	174.12	15944.98	2613.07	2.19	1.73	11.896518	3.16	1.98	19.646352	2.09	1.48	9.712648	21.609166	3.31	2.13	22.137942	41.784294	63.39346	10.81	11.73	11.27	1431.435383	5992.942803
SMNH	Apteribis	Apteribis_sp	USNMPAL377837	46.22	42.23	88.45	15819.66	2486.83	1.95	1.33	8.14359	3.36	1.88	19.834752	1.87	1.35	7.92693	16.07052	3.39	2	21.2892	41.123952	57.194472	7.62	7.63	7.625	443.3222656	1856.042552
SMNH in Washington by Helen James	Geronticus	Geronticus_eremita	USNM560147	92.01	94.64	186.65	11907.93	2409.22	1.53	1.03	4.948326	2.6	1.45	11.8378	1.62	0.93	4.730724	9.67905	2.45	1.56	12.00108	23.83888	33.51793	11.38	11.84	11.61	1564.936281	6551.866563
SMNH in Washington by Helen James	Phimosus	Phimosus_infuscatus	USNM614540	59.72	60.13	119.85	8113.17	1640.78	1.34	1.33	5.596108	2.03	1.49	9.497558	1.3	1.11	4.53102	10.127128	2	1.65	10.362	19.859558	29.986686	8.53	8.57	8.55	625.026375	2616.77709
SMNH in Washington by Helen James	Nipponia	Nipponia_nippon	USNM 16687	100.29	97.89	198.18	22505.45	3181.7	2.41	1.6	12.10784	2.86	2.41	21.642764	2.54	1.52	12.122912	24.230752	2.88	2.51	22.698432	44.341196	68.571948	11.63	11.74	11.685	1595.460844	6679.662734
SMNH in Washington by Helen James	Mesembrinibis	Mesembrinibis_cayennensis	USNM 621937	78.12	79.53	157.65	11053.48	2032.67	2.04	1.38	8.839728	2.12	1.35	8.98668	1.88	1.13	6.670616	15.510344	2.62	1.61	13.245148	22.231828	37.742172	11.09	10.92	11.005	1332.815825	5580.055588
SMNH in Washington by Helen James	Bostrychia	Bostrychia_hagedash_nilolitica	USNM 431782	114.46	116.73	231.19	18875.89	2887.49	1.49	1.82	8.515052	NA	NA	NA	2.09	1.43	9.384518	17.89957	2.81	1.81	15.970354	NA	NA	11.98	11.94	11.96	1710.777536	7162.455284
SMNH in Washington by Helen James	Threskiornis	Threskiornis_aethiopicus	USNM 558415	84.46	86.79	171.25	20250.73	2895.6	1.64	1.83	9.423768	3	2.39	22.5138	2.26	1.69	11.992916	21.416684	2.94	2.37	21.878892	44.392692	65.809376	11.07	11.07	11.07	1356.572043	5679.514953
SMNH in Washington by Helen James	Threskiornis	Threskiornis_spinicollis	USNM 347785	86.62	84.34	170.96	19674.56	2661.57	1.68	1.76	9.284352	3.45	2.35	25.45755	1.6	1.45	7.2848	16.569152	3.26	2.3	23.54372	49.00127	65.570422	11.15	10.63	10.89	1291.467969	5406.945897
SMNH in Washington by Helen James	Plegadis	Plegadis_falcinellus	USNM 226870	51.52	49.94	101.46	9453.93	1714.94	1.71	1.11	5.960034	2.73	1.93	16.544346	2.04	1.11	7.110216	13.07025	2.69	2.3	19.42718	35.971526	49.041776	8.81	8.9	8.855	694.3296264	2906.926702
SMNH in Washington by Helen James	Plegadis	Plegadis_falcinellus	USNM 502697	57.57	58.34	115.91	12157.1	1966.54	2.02	1.53	9.704484	2.41	2.13	16.118562	1.99	1.43	8.935498	18.639982	2.49	2.1	16.41906	32.537622	51.177604	8.82	9.27	9.045	739.9897661	3098.090488
SMNH in Washington by Helen James	Plegadis	Plegadis_chihi	USNM 499339	63.16	63.95	127.11	12099.27	1935.9	1.86	1.68	9.811872	2.63	1.97	16.268654	1.91	1.69	10.135606	19.947478	2.58	1.94	15.716328	31.984982	51.93246	9.85	9.61	9.73	921.167317	3856.620501
SMNH in Washington by Helen James	Eudocimus	Eudocimus_ruber	USNM 558254	76.97	76.95	153.92	12252.43	2003.24	1.52	1.36	6.491008	2.79	1.75	15.33105	1.5	2.17	10.2207	16.711708	2.75	1.7	14.6795	30.01055	46.722258	10.39	10.25	10.32	1099.104768	4601.585295
SMNH in Washington by Helen James	Theristicus	Theristicus_melanopsis	USNM 345730	93.96	94.47	188.43	20829.88	2771.98	1.48	0.84	3.903648	2.75	1.6	13.816	1.07	1.78	5.980444	9.884092	2.84	1.62	14.446512	28.262512	38.146604	12.09	12.16	12.125	1782.564453	7463.003177
SMNH in Washington by Helen James	Eudocimus	Eudocimus_albus	USNM 343125	80.74	76.59	157.33	13163.69	2150.47	1.33	1.27	5.303774	3.29	1.92	19.834752	1.54	1.28	6.189568	11.493342	3.38	1.92	20.377344	40.212096	51.705438	9.93	10.22	10.075	1022.669172	4281.574933
SMNH in Washington by Helen James	Cercibis	Cercibis_oxycerca	DMNH58261	93.26	94.96	188.22	19391.75	2679.01	2.01	1.69	10.666266	2.25	1.74	12.2931	1.81	2.01	11.423634	22.0899	2.34	1.6	11.75616	24.04926	46.13916	11.94	11.98	11.96	1710.777536	7162.455284
SMNH in Washington by Helen James	Ajaia	Ajaia_ajaia	USNM635736	93.29	90.64	183.93	19146.29	3115.66	2.44	1.68	12.871488	3.72	2.9	33.87432	1.88	2.11	12.455752	25.32724	3.72	2.86	33.407088	67.281408	92.608648	10.67	10.98	10.825	1268.480266	5310.704045
